# Supplementary material for: Identification of EGF Receptor and Thrombospondin-1 as Endogenous Targets of ER-Associated Degradation Enhancer EDEM1 in HeLa Cells
Source: Int J Mol Sci. 2023 Jul 29;24(15):12171. doi: 10.3390/ijms241512171 (PMC10418772; doi:10.3390/ijms241512171)
Supplement: Supplementary file 1 [file ijms-24-12171-s001.zip]

Archive with 2 entries (2 files):
- Figures S1-S4.docx
- Table S1.pdf
